# Supplementary material for: Oxygen-Deficient TiO2 Aerogel for Enhanced Photocatalytic Performance
Source: Gels. 2026 Apr 28;12(5):370. doi: 10.3390/gels12050370 (PMC13206627; doi:10.3390/gels12050370)
Supplement: Supplementary file 1 [file gels-12-00370-s001.zip]

Archive with 1 entries (1 files):
- gels-4251107-supplementary.pdf
